# Supplementary material for: Monitoring Inflammatory Markers and Anti-α-Gal Antibodies in Liver Transplant Recipients: Implications for Infection and Rejection
Source: Diagnostics (Basel). 2026 May 27;16(11):1635. doi: 10.3390/diagnostics16111635 (PMC13256551; doi:10.3390/diagnostics16111635)
Supplement: Supplementary file 1 [file diagnostics-16-01635-s001.zip]

Archive with 1 entries (1 files):
- diagnostics-4306205-supplementary.pdf
